# Supplementary material for: Associations of Diet Quality and Heavy Metals with Obesity in Adults: A Cross-Sectional Study from National Health and Nutrition Examination Survey (NHANES)
Source: Nutrients. 2022 Sep 28;14(19):4038. doi: 10.3390/nu14194038 (PMC9571327; doi:10.3390/nu14194038)
Supplement: Supplementary file 1 [file nutrients-14-04038-s001.zip]

Archive with 1 entries (1 files):
- nutrients-1891605-supplementary.pdf
